# Supplementary material for: Sobrerol Improves Memory Impairment in the Scopolamine-Induced Amnesia Mouse Model
Source: Int J Mol Sci. 2025 May 12;26(10):4613. doi: 10.3390/ijms26104613 (PMC12111148; doi:10.3390/ijms26104613)
Supplement: Supplementary file 1 [file ijms-26-04613-s001.zip]

Archive with 1 entries (1 files):
- ijms-3597697-SI.pdf
